# Supplementary material for: Antihypertensive Potential of Pistacia lentiscus var. Chia: Molecular Insights and Therapeutic Implications
Source: Nutrients. 2024 Jul 5;16(13):2152. doi: 10.3390/nu16132152 (PMC11243328; doi:10.3390/nu16132152)
Supplement: Supplementary file 1 [file nutrients-16-02152-s001.zip]

Archive with 1 entries (1 files):
- nutrients-3061094-supplementary.pdf
